# Supplementary material for: ﻿Two new species and new records of the genus Procirrus Latreille from China (Coleoptera, Staphylinidae, Paederinae)
Source: Zookeys. 2025 Aug 27;1250:189–200. doi: 10.3897/zookeys.1250.158452 (PMC12409331; doi:10.3897/zookeys.1250.158452)
Supplement: XML Treatment for Procirrus fusculus [file zookeys.1250.158452-treatment1.xml]

<!DOCTYPE tp:taxon-treatment
  PUBLIC "-//TaxonX//DTD Taxonomic Treatment Publishing DTD v0 20100105//EN" "tax-treatment-NSO.dtd">
<tp:taxon-treatment xmlns:tp="http://www.plazi.org/taxpub"><tp:treatment-meta><kwd-group><label>Taxon classification</label><kwd>
              <named-content content-type="kingdom">Animalia</named-content>
            </kwd><kwd>
              <named-content content-type="order">Coleoptera</named-content>
            </kwd><kwd>
              <named-content content-type="family">Staphylinidae</named-content>
            </kwd></kwd-group><mixed-citation publication-type="journal"><person-group><name><surname>Huang</surname><given-names>Lei</given-names></name><name><surname>Cao</surname><given-names>Guang-Hong</given-names></name><name><surname>Peng</surname><given-names>Zhong</given-names></name></person-group><article-title>﻿Two new species and new records of the genus <italic><tp:taxon-name><tp:taxon-name-part taxon-name-part-type="genus" reg="Procirrus">Procirrus</tp:taxon-name-part></tp:taxon-name></italic> Latreille from China (<tp:taxon-name><tp:taxon-name-part taxon-name-part-type="order">Coleoptera</tp:taxon-name-part></tp:taxon-name>, <tp:taxon-name><tp:taxon-name-part taxon-name-part-type="family">Staphylinidae</tp:taxon-name-part></tp:taxon-name>, <tp:taxon-name><tp:taxon-name-part taxon-name-part-type="subfamily">Paederinae</tp:taxon-name-part></tp:taxon-name>)</article-title><source>Zookeys</source><day>27</day><month>08</month><year>2025</year><volume>1250</volume><fpage>189</fpage><lpage>200</lpage><pub-id pub-id-type="doi">10.3897/zookeys.1250.158452</pub-id></mixed-citation></tp:treatment-meta><tp:nomenclature><label>﻿</label><tp:taxon-name><object-id xmlns:xlink="http://www.w3.org/1999/xlink" content-type="arpha" xlink:type="simple">5D108EDD-06EE-5B2E-A33B-5082169B2797</object-id>
            <tp:taxon-name-part taxon-name-part-type="genus" reg="Procirrus">Procirrus</tp:taxon-name-part>
            <tp:taxon-name-part taxon-name-part-type="species" reg="fusculus">fusculus</tp:taxon-name-part>
          </tp:taxon-name><tp:taxon-authority>Sharp, 1889</tp:taxon-authority><xref ref-type="fig" rid="F1">Fig. 1</xref></tp:nomenclature><tp:treatment-sec sec-type="type material" id="SECID0E5IAC"><title>Type material.</title><p><bold><italic>Lectotype</italic>.</bold> • 1 ex.; glued on card, a specimen with five labels as follows: “Type” “Ind. or. Dacca” “<italic><tp:taxon-name><tp:taxon-name-part taxon-name-part-type="genus" reg="Procirrus">Procirrus</tp:taxon-name-part> <tp:taxon-name-part taxon-name-part-type="species" reg="fusculus">fusculus</tp:taxon-name-part></tp:taxon-name></italic> Type D. S. Dacca. Ind. or.” “Sharp Coll. 1905-313.” “NHMUK014383008” (<named-content xmlns:xlink="http://www.w3.org/1999/xlink" content-type="dwc:institutional_code" xlink:title="Natural History Museum, London" xlink:href="http://grbio.org/institution/natural-history-museum-london" xlink:type="simple">BMNH</named-content>).</p></tp:treatment-sec><tp:treatment-sec sec-type="comments" id="SECID0EYJAC"><title>Comments.</title><p>Habitus as in Fig. <xref ref-type="fig" rid="F1">1A, B</xref>. The original description is based on an unspecified number of syntypes, among them at least one specimen, from “Ind. or. Dacca” (<xref ref-type="bibr" rid="B5">Sharp 1889</xref>). <italic><tp:taxon-name><tp:taxon-name-part taxon-name-part-type="genus" reg="Procirrus">Procirrus</tp:taxon-name-part> <tp:taxon-name-part taxon-name-part-type="species" reg="fusculus">fusculus</tp:taxon-name-part></tp:taxon-name></italic> was redescribed in the Japanese literature by Tsunamitsu <xref ref-type="bibr" rid="B1">Adachi (1955)</xref> with concise descriptions, documenting its distribution in Japan and India (Japan: curated by Sharp; India: label transcription indicates “Ind. or. Dacca”). However, according to the type label, its distribution was exclusively reported from Bangladesh (<xref ref-type="bibr" rid="B2">Herman 2010</xref>). Through examination of the type specimen of <italic><tp:taxon-name><tp:taxon-name-part taxon-name-part-type="genus" reg="Procirrus">P.</tp:taxon-name-part> <tp:taxon-name-part taxon-name-part-type="species" reg="fusculus">fusculus</tp:taxon-name-part></tp:taxon-name></italic> and extensive comparative specimens of <italic><tp:taxon-name><tp:taxon-name-part taxon-name-part-type="genus" reg="Procirrus">P.</tp:taxon-name-part> <tp:taxon-name-part taxon-name-part-type="species" reg="lewisii">lewisii</tp:taxon-name-part></tp:taxon-name></italic> Sharp, 1889, the two species were found to share a few diagnostic characters in external morphology. However, due to the absence of a genitalic dissection and study of the type specimen of <italic><tp:taxon-name><tp:taxon-name-part taxon-name-part-type="genus" reg="Procirrus">P.</tp:taxon-name-part> <tp:taxon-name-part taxon-name-part-type="species" reg="fusculus">fusculus</tp:taxon-name-part></tp:taxon-name></italic>, conclusive determination of their conspecificity remains elusive.</p><fig id="F1" position="float" orientation="portrait"><object-id xmlns:xlink="http://www.w3.org/1999/xlink" content-type="doi" xlink:type="simple">10.3897/zookeys.1250.158452.figure1</object-id><object-id xmlns:xlink="http://www.w3.org/1999/xlink" content-type="arpha" xlink:type="simple">1F28BF3D-0E75-56AB-9E6D-9D9EAA85F416</object-id><label>Figure 1.</label><caption><p><italic><tp:taxon-name><tp:taxon-name-part taxon-name-part-type="genus" reg="Procirrus">Procirrus</tp:taxon-name-part> <tp:taxon-name-part taxon-name-part-type="species" reg="fusculus">fusculus</tp:taxon-name-part></tp:taxon-name></italic>. A. Habitus (Lectotype); B. Habitus and labels in lateral view (lectotype). Scale bars: 1.0 mm.</p></caption><graphic xmlns:xlink="http://www.w3.org/1999/xlink" xlink:href="zookeys-1250-189_article-158452__-g001.jpg" position="float" orientation="portrait" xlink:type="simple" id="oo_1403128.jpg"><uri content-type="original_file" xlink:type="simple">https://binary.pensoft.net/fig/1403128</uri></graphic></fig></tp:treatment-sec><ref-list><ref id="B5"><mixed-citation xmlns:xlink="http://www.w3.org/1999/xlink" xlink:type="simple"><person-group><name name-style="western"><surname>Sharp</surname><given-names>D</given-names></name></person-group> (<year>1889</year>) <article-title>The <tp:taxon-name><tp:taxon-name-part taxon-name-part-type="family">Staphylinidae</tp:taxon-name-part></tp:taxon-name> of Japan (continued).</article-title><source>Annals &amp; Magazine of Natural History</source><volume>3</volume>(<issue>6</issue>): <fpage>319</fpage>–<lpage>334</lpage>. <ext-link xlink:href="10.1080/00222938909460341" ext-link-type="doi" xlink:type="simple">https://doi.org/10.1080/00222938909460341</ext-link></mixed-citation></ref><ref id="B1"><mixed-citation xmlns:xlink="http://www.w3.org/1999/xlink" xlink:type="simple"><person-group><name name-style="western"><surname>Adachi</surname><given-names>T</given-names></name></person-group> (<year>1955</year>) <article-title>Systematic study on the subfamily <tp:taxon-name><tp:taxon-name-part taxon-name-part-type="subfamily">Paederinae</tp:taxon-name-part></tp:taxon-name> of <tp:taxon-name><tp:taxon-name-part taxon-name-part-type="family">Staphylinidae</tp:taxon-name-part></tp:taxon-name> of Japan.</article-title><source>Journal of the Tôyô University</source><volume>7</volume>: <fpage>11</fpage>–<lpage>36</lpage>.</mixed-citation></ref><ref id="B2"><mixed-citation xmlns:xlink="http://www.w3.org/1999/xlink" xlink:type="simple"><person-group><name name-style="western"><surname>Herman</surname><given-names>LH</given-names></name></person-group> (<year>2010</year>) <article-title>Generic revision of the <tp:taxon-name><tp:taxon-name-part taxon-name-part-type="subtribe">Procirrina</tp:taxon-name-part></tp:taxon-name> (<tp:taxon-name><tp:taxon-name-part taxon-name-part-type="order">Coleoptera</tp:taxon-name-part></tp:taxon-name>: <tp:taxon-name><tp:taxon-name-part taxon-name-part-type="family">Staphylinidae</tp:taxon-name-part></tp:taxon-name>: <tp:taxon-name><tp:taxon-name-part taxon-name-part-type="subfamily">Paederinae</tp:taxon-name-part></tp:taxon-name>: <tp:taxon-name><tp:taxon-name-part taxon-name-part-type="tribe">Pinophilini</tp:taxon-name-part></tp:taxon-name>).</article-title><source>Bulletin of the American Museum of Natural History</source><volume>347</volume>: <fpage>1</fpage>–<lpage>78</lpage>. <ext-link xlink:href="10.1206/717.1" ext-link-type="doi" xlink:type="simple">https://doi.org/10.1206/717.1</ext-link></mixed-citation></ref></ref-list></tp:taxon-treatment>
