# Supplementary material for: ﻿Two new species and new records of the genus Procirrus Latreille from China (Coleoptera, Staphylinidae, Paederinae)
Source: Zookeys. 2025 Aug 27;1250:189–200. doi: 10.3897/zookeys.1250.158452 (PMC12409331; doi:10.3897/zookeys.1250.158452)
Supplement: XML Treatment for Procirrus lewisii [file zookeys.1250.158452-treatment2.xml]

<!DOCTYPE tp:taxon-treatment
  PUBLIC "-//TaxonX//DTD Taxonomic Treatment Publishing DTD v0 20100105//EN" "tax-treatment-NSO.dtd">
<tp:taxon-treatment xmlns:tp="http://www.plazi.org/taxpub"><tp:treatment-meta><kwd-group><label>Taxon classification</label><kwd>
              <named-content content-type="kingdom">Animalia</named-content>
            </kwd><kwd>
              <named-content content-type="order">Coleoptera</named-content>
            </kwd><kwd>
              <named-content content-type="family">Staphylinidae</named-content>
            </kwd></kwd-group><mixed-citation publication-type="journal"><person-group><name><surname>Huang</surname><given-names>Lei</given-names></name><name><surname>Cao</surname><given-names>Guang-Hong</given-names></name><name><surname>Peng</surname><given-names>Zhong</given-names></name></person-group><article-title>﻿Two new species and new records of the genus <italic><tp:taxon-name><tp:taxon-name-part taxon-name-part-type="genus" reg="Procirrus">Procirrus</tp:taxon-name-part></tp:taxon-name></italic> Latreille from China (<tp:taxon-name><tp:taxon-name-part taxon-name-part-type="order">Coleoptera</tp:taxon-name-part></tp:taxon-name>, <tp:taxon-name><tp:taxon-name-part taxon-name-part-type="family">Staphylinidae</tp:taxon-name-part></tp:taxon-name>, <tp:taxon-name><tp:taxon-name-part taxon-name-part-type="subfamily">Paederinae</tp:taxon-name-part></tp:taxon-name>)</article-title><source>Zookeys</source><day>27</day><month>08</month><year>2025</year><volume>1250</volume><fpage>189</fpage><lpage>200</lpage><pub-id pub-id-type="doi">10.3897/zookeys.1250.158452</pub-id></mixed-citation></tp:treatment-meta><tp:nomenclature><label>﻿</label><tp:taxon-name><object-id xmlns:xlink="http://www.w3.org/1999/xlink" content-type="arpha" xlink:type="simple">E2F72D11-B5CA-5F7C-B1DA-A4E5DDF3C735</object-id>
            <tp:taxon-name-part taxon-name-part-type="genus" reg="Procirrus">Procirrus</tp:taxon-name-part>
            <tp:taxon-name-part taxon-name-part-type="species" reg="lewisii">lewisii</tp:taxon-name-part>
          </tp:taxon-name><tp:taxon-authority>Sharp, 1889</tp:taxon-authority><xref ref-type="fig" rid="F2">Figs 2</xref><xref ref-type="fig" rid="F3">, 3A</xref><xref ref-type="fig" rid="F4">, 4</xref></tp:nomenclature><tp:treatment-sec sec-type="material" id="SECID0EDOAC"><title>Material examined.</title><p>China – <bold>Shandong</bold> • 1 ♂; Jinan, 03.VII.2023, Ming-Yang Gao leg. (<abbrev xmlns:xlink="http://www.w3.org/1999/xlink" xlink:title="private collection Ming-Yang Gao, Jinan" id="ABBRID0ELOAC" xlink:type="simple">cGao</abbrev>); China – <bold>Jiangsu</bold> • 1 ♂; Nanjing, Nanjing Agricultural University (Binjiang Campus), 27.II.2025, Yu-Cheng Feng leg. (<abbrev xmlns:xlink="http://www.w3.org/1999/xlink" xlink:title="private collection Yu-Cheng Feng, Nanjing" id="ABBRID0EROAC" xlink:type="simple">cFen</abbrev>); China – <bold>Shanghai</bold> • 1 ♂; Chomgming, 21.IX.2018, Xiao-Bin Song leg. (<abbrev xmlns:xlink="http://www.w3.org/1999/xlink" xlink:title="Insect Collection of Shanghai Normal University" id="ABBRID0EXOAC" xlink:type="simple">SNUC</abbrev>); China – <bold>Shanghai</bold> • 1 ♀; Pudong New Area, Zhangjiang, 25.IV.2025, Liang Tang leg. (<abbrev xmlns:xlink="http://www.w3.org/1999/xlink" xlink:title="Insect Collection of Shanghai Normal University" id="ABBRID0E4OAC" xlink:type="simple">SNUC</abbrev>); China – <bold>Zhengjiang</bold> • 2 ♂♂; Jiande City, near Yuquan Road, alt. 50 m, 15.VII.2016, Yi-Yang Xu leg. (<abbrev xmlns:xlink="http://www.w3.org/1999/xlink" xlink:title="Insect Collection of Shanghai Normal University" id="ABBRID0EDPAC" xlink:type="simple">SNUC</abbrev>); China – <bold>Zhengjiang</bold> • 2 ♂♂, 1 ♀; Ningbo City, Mt. Tiantong, 26.IV.2009, Feng &amp; Sheng leg. (<abbrev xmlns:xlink="http://www.w3.org/1999/xlink" xlink:title="Insect Collection of Shanghai Normal University" id="ABBRID0EJPAC" xlink:type="simple">SNUC</abbrev>); China – <bold>Zhengjiang</bold> • 1 ♂; Zhuji City, Dashanxia, alt. 100 m, 09.IX.2013, Tie-Xiong Zhao leg. (<abbrev xmlns:xlink="http://www.w3.org/1999/xlink" xlink:title="Insect Collection of Shanghai Normal University" id="ABBRID0EPPAC" xlink:type="simple">SNUC</abbrev>); China – <bold>Zhengjiang</bold> • 1 ♂; Jiangshan Co., Laofoyan Town, <named-content xmlns:xlink="http://www.w3.org/1999/xlink" content-type="dwc:verbatimCoordinates" xlink:type="simple"><named-content content-type="geo-json" specific-use="{&#34;type&#34;:&#34;Point&#34;,&#34;coordinates&#34;:[119.192778,27.917500]}" id="NCID0EYPAC" xlink:type="simple">27°55'03"N, 119°11'34"E</named-content></named-content>, alt. 496 m, 11.VIII.2018, Cheng &amp; Miao leg. (<abbrev xmlns:xlink="http://www.w3.org/1999/xlink" xlink:title="Insect Collection of Shanghai Normal University" id="ABBRID0E4PAC" xlink:type="simple">SNUC</abbrev>); China – <bold>Fujian</bold> • 1 ♀; Shaowu City, near Wanfu Temple, <named-content xmlns:xlink="http://www.w3.org/1999/xlink" content-type="dwc:verbatimCoordinates" xlink:type="simple"><named-content content-type="geo-json" specific-use="{&#34;type&#34;:&#34;Point&#34;,&#34;coordinates&#34;:[117.510000,27.350000]}" id="NCID0EHAAE" xlink:type="simple">27.35°N, 117.51°E</named-content></named-content>, alt. 350 m, 06.VIII.2024, Jing-Han Chen leg. (<abbrev xmlns:xlink="http://www.w3.org/1999/xlink" xlink:title="Insect Collection of Shanghai Normal University" id="ABBRID0EMAAE" xlink:type="simple">SNUC</abbrev>); China – <bold>Hubei</bold> • 2 ♀♀; Wuhan City, Jinyinhu Park, <named-content xmlns:xlink="http://www.w3.org/1999/xlink" content-type="dwc:verbatimCoordinates" xlink:type="simple"><named-content content-type="geo-json" specific-use="{&#34;type&#34;:&#34;Point&#34;,&#34;coordinates&#34;:[114.181111,30.646111]}" id="NCID0EVAAE" xlink:type="simple">30°38'46"N, 114°10'52"E</named-content></named-content>, alt. 5 m, 09.VII.2020, Zi-Hao Shen leg. (<abbrev xmlns:xlink="http://www.w3.org/1999/xlink" xlink:title="Insect Collection of Shanghai Normal University" id="ABBRID0E1AAE" xlink:type="simple">SNUC</abbrev>); China – <bold>Guangdong</bold> • 1 ♂; Shenzhen City, Mt. Qiniang, <named-content xmlns:xlink="http://www.w3.org/1999/xlink" content-type="dwc:verbatimCoordinates" xlink:type="simple"><named-content content-type="geo-json" specific-use="{&#34;type&#34;:&#34;Point&#34;,&#34;coordinates&#34;:[114.587500,22.541944]}" id="NCID0EDBAE" xlink:type="simple">22°32'31"N, 114°35'15"E</named-content></named-content>, 0–91 m, 24.V.2023, Cai, Yan, Yin &amp; Zhang leg. (<abbrev xmlns:xlink="http://www.w3.org/1999/xlink" xlink:title="Insect Collection of Shanghai Normal University" id="ABBRID0EIBAE" xlink:type="simple">SNUC</abbrev>); China – <bold>Guangdong</bold> • 1 ♂; Shenzhen City, Mt. Qiniang, <named-content xmlns:xlink="http://www.w3.org/1999/xlink" content-type="dwc:verbatimCoordinates" xlink:type="simple"><named-content content-type="geo-json" specific-use="{&#34;type&#34;:&#34;Point&#34;,&#34;coordinates&#34;:[114.590000,22.540000]}" id="NCID0ERBAE" xlink:type="simple">22°32'24"N, 114°35'24"E</named-content></named-content>, 0–20 m, 27.V.2021, Cai &amp; Zhou leg. (<abbrev xmlns:xlink="http://www.w3.org/1999/xlink" xlink:title="Insect Collection of Shanghai Normal University" id="ABBRID0EWBAE" xlink:type="simple">SNUC</abbrev>); China – <bold>Guangdong</bold> • 2 ♂♂; Shenzhen City, Mt. Qiniang, <named-content xmlns:xlink="http://www.w3.org/1999/xlink" content-type="dwc:verbatimCoordinates" xlink:type="simple"><named-content content-type="geo-json" specific-use="{&#34;type&#34;:&#34;Point&#34;,&#34;coordinates&#34;:[114.585556,22.541389]}" id="NCID0E6BAE" xlink:type="simple">22°32'29"N, 114°35'08"E</named-content></named-content>, alt. 45 m, 24.III.2019, Tang, Shuai, Xia, Zhao &amp; Zhou leg. (<abbrev xmlns:xlink="http://www.w3.org/1999/xlink" xlink:title="Insect Collection of Shanghai Normal University" id="ABBRID0EECAE" xlink:type="simple">SNUC</abbrev>); China – <bold>Guangdong</bold> • 1 ♂; Shenzhen City, Mt. Qiniang, <named-content xmlns:xlink="http://www.w3.org/1999/xlink" content-type="dwc:verbatimCoordinates" xlink:type="simple"><named-content content-type="geo-json" specific-use="{&#34;type&#34;:&#34;Point&#34;,&#34;coordinates&#34;:[114.585556,22.541389]}" id="NCID0ENCAE" xlink:type="simple">22°32'29"N, 114°35'08"E</named-content></named-content>, alt. 65 m, 08.VII.2019, Chang, Xia, Zhang, Zhao &amp; Zhou leg. (<abbrev xmlns:xlink="http://www.w3.org/1999/xlink" xlink:title="Insect Collection of Shanghai Normal University" id="ABBRID0ESCAE" xlink:type="simple">SNUC</abbrev>); China – <bold>Guangdong</bold> • 1 ♂; Shenzhen City, Mt. Wutong, <named-content xmlns:xlink="http://www.w3.org/1999/xlink" content-type="dwc:verbatimCoordinates" xlink:type="simple"><named-content content-type="geo-json" specific-use="{&#34;type&#34;:&#34;Point&#34;,&#34;coordinates&#34;:[114.198611,22.595278]}" id="NCID0E2CAE" xlink:type="simple">22°35'43"N, 114°11'55"E</named-content></named-content>, 0–600 m, 22.VII.2021, Pan &amp; Zhou leg. (<abbrev xmlns:xlink="http://www.w3.org/1999/xlink" xlink:title="Insect Collection of Shanghai Normal University" id="ABBRID0EADAE" xlink:type="simple">SNUC</abbrev>); China – <bold>Guangdong</bold> • 1 ♂; Shenzhen City, Mt. Wutong, <named-content xmlns:xlink="http://www.w3.org/1999/xlink" content-type="dwc:verbatimCoordinates" xlink:type="simple"><named-content content-type="geo-json" specific-use="{&#34;type&#34;:&#34;Point&#34;,&#34;coordinates&#34;:[114.198611,22.595278]}" id="NCID0EJDAE" xlink:type="simple">22°35'43"N, 114°11'55"E</named-content></named-content>, alt. 100 m, 17.III.2021, Pan &amp; Zhou leg. (<abbrev xmlns:xlink="http://www.w3.org/1999/xlink" xlink:title="Insect Collection of Shanghai Normal University" id="ABBRID0EODAE" xlink:type="simple">SNUC</abbrev>); China – <bold>Guangdong</bold> • 1 ♂; Shenzhen City, Mt. Meilin, <named-content xmlns:xlink="http://www.w3.org/1999/xlink" content-type="dwc:verbatimCoordinates" xlink:type="simple"><named-content content-type="geo-json" specific-use="{&#34;type&#34;:&#34;Point&#34;,&#34;coordinates&#34;:[114.586944,22.541944]}" id="NCID0EXDAE" xlink:type="simple">22°32'31"N, 114°35'13"E</named-content></named-content>, alt. 280 m, 09.VI.2019, Cai, Tang, Huang, Shuai &amp; Zhao leg. (<abbrev xmlns:xlink="http://www.w3.org/1999/xlink" xlink:title="Insect Collection of Shanghai Normal University" id="ABBRID0E3DAE" xlink:type="simple">SNUC</abbrev>); China – <bold>Guangdong</bold> • 1 ♀; Shenzhen City, Mt. Meilin, <named-content xmlns:xlink="http://www.w3.org/1999/xlink" content-type="dwc:verbatimCoordinates" xlink:type="simple"><named-content content-type="geo-json" specific-use="{&#34;type&#34;:&#34;Point&#34;,&#34;coordinates&#34;:[114.049444,22.581389]}" id="NCID0EFEAE" xlink:type="simple">22°34'53"N, 114°02'58"E</named-content></named-content>, alt. 20 m, 22.IX.2021, Cai &amp; Zhou leg. (<abbrev xmlns:xlink="http://www.w3.org/1999/xlink" xlink:title="Insect Collection of Shanghai Normal University" id="ABBRID0EKEAE" xlink:type="simple">SNUC</abbrev>); China – <bold>Guangxi</bold> • 1 ♀; Jinxiu Co., 16 km, 850–950 m, 24.VII.2011, Zhong Peng leg. (<abbrev xmlns:xlink="http://www.w3.org/1999/xlink" xlink:title="Insect Collection of Shanghai Normal University" id="ABBRID0EQEAE" xlink:type="simple">SNUC</abbrev>); China – <bold>Guangxi</bold> • 1 ♂, 1 ♀; Longzhou Co., Nonggang N. R., alt. 200 m, 29.VI.2015, Lu Qiu leg. (<abbrev xmlns:xlink="http://www.w3.org/1999/xlink" xlink:title="Insect Collection of Shanghai Normal University" id="ABBRID0EWEAE" xlink:type="simple">SNUC</abbrev>); China – <bold>Guangxi</bold> • 1 ♀; Guilin City, Huaping N. R., <named-content xmlns:xlink="http://www.w3.org/1999/xlink" content-type="dwc:verbatimCoordinates" xlink:type="simple"><named-content content-type="geo-json" specific-use="{&#34;type&#34;:&#34;Point&#34;,&#34;coordinates&#34;:[109.905556,25.627500]}" id="NCID0E6EAE" xlink:type="simple">25°37'39"N, 109°54'20"E</named-content></named-content>, alt. 520 m, 18.VIII.2020, Lu Qiu leg. (<abbrev xmlns:xlink="http://www.w3.org/1999/xlink" xlink:title="Insect Collection of Shanghai Normal University" id="ABBRID0EEFAE" xlink:type="simple">SNUC</abbrev>); China – <bold>Guangxi</bold> • 2 ♀♀; Longjiang Co., Daren Shan, 700–800 m, 16.I.2025, Yu-Feng Ruan leg. (<abbrev xmlns:xlink="http://www.w3.org/1999/xlink" xlink:title="private collection Yu-Feng Ruan, Liuzhou" id="ABBRID0EKFAE" xlink:type="simple">cRua</abbrev>); China – <bold>Guizhou</bold> • 1 ♂; Rongjiang Co., Xiaodanjiang, <named-content xmlns:xlink="http://www.w3.org/1999/xlink" content-type="dwc:verbatimCoordinates" xlink:type="simple"><named-content content-type="geo-json" specific-use="{&#34;type&#34;:&#34;Point&#34;,&#34;coordinates&#34;:[108.339722,26.337778]}" id="NCID0ETFAE" xlink:type="simple">26°20'16"N, 108°20'23"E</named-content></named-content>, alt. 700 m, 05.V.2021, Cai, Peng, Song &amp; Tang leg. (<abbrev xmlns:xlink="http://www.w3.org/1999/xlink" xlink:title="Insect Collection of Shanghai Normal University" id="ABBRID0EYFAE" xlink:type="simple">SNUC</abbrev>); China – <bold>Guizhou</bold> • 1 ♀; Guiyang City, Huaxi, Shi-Li-He-Tang, <named-content xmlns:xlink="http://www.w3.org/1999/xlink" content-type="dwc:verbatimCoordinates" xlink:type="simple"><named-content content-type="geo-json" specific-use="{&#34;type&#34;:&#34;Point&#34;,&#34;coordinates&#34;:[106.676667,26.463333]}" id="NCID0EBGAE" xlink:type="simple">26°27'48"N, 106°40'36"E</named-content></named-content>, alt. 1157 m, 25.IX.2021, Ri-Xin Jiang leg. (<abbrev xmlns:xlink="http://www.w3.org/1999/xlink" xlink:title="Insect Collection of Shanghai Normal University" id="ABBRID0EGGAE" xlink:type="simple">SNUC</abbrev>); China – <bold>Chongqing</bold> • 1 ♂; Aoki, <named-content xmlns:xlink="http://www.w3.org/1999/xlink" content-type="dwc:verbatimCoordinates" xlink:type="simple"><named-content content-type="geo-json" specific-use="{&#34;type&#34;:&#34;Point&#34;,&#34;coordinates&#34;:[106.290000,29.710000]}" id="NCID0EPGAE" xlink:type="simple">29.71°N, 106.29°E</named-content></named-content>, alt. 485 m, 28.X.2017, Zhi-Zhong Gao leg. (<abbrev xmlns:xlink="http://www.w3.org/1999/xlink" xlink:title="Insect Collection of Shanghai Normal University" id="ABBRID0EUGAE" xlink:type="simple">SNUC</abbrev>); China – <bold>Chongqing</bold> • 1 ♂; Nanshan Botanical Garden, <named-content xmlns:xlink="http://www.w3.org/1999/xlink" content-type="dwc:verbatimCoordinates" xlink:type="simple"><named-content content-type="geo-json" specific-use="{&#34;type&#34;:&#34;Point&#34;,&#34;coordinates&#34;:[106.600000,29.550000]}" id="NCID0E4GAE" xlink:type="simple">29.55°N, 106.60°E</named-content></named-content>, alt. 428 m, 22.X.2017, Zhi-Zhong Gao leg. (<abbrev xmlns:xlink="http://www.w3.org/1999/xlink" xlink:title="Insect Collection of Shanghai Normal University" id="ABBRID0ECHAE" xlink:type="simple">SNUC</abbrev>); China – <bold>Chongqing</bold> • 1 ♀; Beipei, Renhe Town, <named-content xmlns:xlink="http://www.w3.org/1999/xlink" content-type="dwc:verbatimCoordinates" xlink:type="simple"><named-content content-type="geo-json" specific-use="{&#34;type&#34;:&#34;Point&#34;,&#34;coordinates&#34;:[106.360000,29.780000]}" id="NCID0ELHAE" xlink:type="simple">29.78°N, 106.36°E</named-content></named-content>, alt. 352 m, 19.X.2017, Zhi-Zhong Gao leg. (<abbrev xmlns:xlink="http://www.w3.org/1999/xlink" xlink:title="Insect Collection of Shanghai Normal University" id="ABBRID0EQHAE" xlink:type="simple">SNUC</abbrev>); China – <bold>Sichuan</bold> • 1 ♂; Gulin Co., Longping Town, <named-content xmlns:xlink="http://www.w3.org/1999/xlink" content-type="dwc:verbatimCoordinates" xlink:type="simple"><named-content content-type="geo-json" specific-use="{&#34;type&#34;:&#34;Point&#34;,&#34;coordinates&#34;:[105.803056,28.017778]}" id="NCID0EZHAE" xlink:type="simple">28°01'04"N, 105°48'11"E</named-content></named-content>, alt. 950 m, 17.III.2020, Lu Qiu leg. (<abbrev xmlns:xlink="http://www.w3.org/1999/xlink" xlink:title="Insect Collection of Shanghai Normal University" id="ABBRID0E5HAE" xlink:type="simple">SNUC</abbrev>); China – <bold>Xizang</bold> • 1 ♂; Chayu Co., near Xiachayu Twon, <named-content xmlns:xlink="http://www.w3.org/1999/xlink" content-type="dwc:verbatimCoordinates" xlink:type="simple"><named-content content-type="geo-json" specific-use="{&#34;type&#34;:&#34;Point&#34;,&#34;coordinates&#34;:[96.978056,28.533333]}" id="NCID0EHIAE" xlink:type="simple">28°32'00"N, 96°58'41"E</named-content></named-content>, alt. 1570 m, 30.VII.2019, Zi-Wei Yin leg; (<abbrev xmlns:xlink="http://www.w3.org/1999/xlink" xlink:title="Insect Collection of Shanghai Normal University" id="ABBRID0EMIAE" xlink:type="simple">SNUC</abbrev>); China – <bold>Hong Kong</bold> • 1 ♂; Mt. Taimo, c. 380 m, 05.IV.2013, Song &amp; Yin leg; (<abbrev xmlns:xlink="http://www.w3.org/1999/xlink" xlink:title="Insect Collection of Shanghai Normal University" id="ABBRID0ESIAE" xlink:type="simple">SNUC</abbrev>).</p><fig id="F2" position="float" orientation="portrait"><object-id xmlns:xlink="http://www.w3.org/1999/xlink" content-type="doi" xlink:type="simple">10.3897/zookeys.1250.158452.figure2</object-id><object-id xmlns:xlink="http://www.w3.org/1999/xlink" content-type="arpha" xlink:type="simple">767FCC7D-3D01-5593-825B-6C13B2635CE4</object-id><label>Figure 2.</label><caption><p>Habitus of <italic><tp:taxon-name><tp:taxon-name-part taxon-name-part-type="genus" reg="Procirrus">Procirrus</tp:taxon-name-part> <tp:taxon-name-part taxon-name-part-type="species" reg="lewisii">lewisii</tp:taxon-name-part></tp:taxon-name></italic> from different provinces. A. Zhejiang; B. Guangdong; C, D. Guangxi; E. Guizhou; F. Sichuan. Scale bars: 1.0 mm.</p></caption><graphic xmlns:xlink="http://www.w3.org/1999/xlink" xlink:href="zookeys-1250-189_article-158452__-g002.jpg" position="float" orientation="portrait" xlink:type="simple" id="oo_1403129.jpg"><uri content-type="original_file" xlink:type="simple">https://binary.pensoft.net/fig/1403129</uri></graphic></fig></tp:treatment-sec><tp:treatment-sec sec-type="comments" id="SECID0EOJAE"><title>Comments.</title><p>Previously, this species was known from Japan, South Korea, Vietnam, Thailand and the Chinese provinces Guangdong, Hong Kong and from Taiwan (<xref ref-type="bibr" rid="B6">Xu et al. 2020</xref>; <xref ref-type="bibr" rid="B4">Senda et al. 2023</xref>). The aforementioned material indicates that this species is common and widespread throughout East Asia and the Oriental Realm, exhibiting considerable intraspecific variation in morphological traits. These include body size, coloration, punctation, and the shape of the head, pronotum and elytra, as well as internal structures of the aedeagus. However, minimal variation occurs in the aedeagus framework itself, and the shape of male sternite VIII remains constant. The above specimens from Shandong, Jiangsu, Shanghai, Zhejiang, Fujian, Hubei, Guangxi, Guizhou, Chongqing, Sichuan and Xizang represent new provincial records.</p><fig id="F3" position="float" orientation="portrait"><object-id xmlns:xlink="http://www.w3.org/1999/xlink" content-type="doi" xlink:type="simple">10.3897/zookeys.1250.158452.figure3</object-id><object-id xmlns:xlink="http://www.w3.org/1999/xlink" content-type="arpha" xlink:type="simple">AE3EB6FC-93ED-5360-A0C0-61E0FF4C2E94</object-id><label>Figure 3.</label><caption><p>Habitus. A. <italic><tp:taxon-name><tp:taxon-name-part taxon-name-part-type="genus" reg="Procirrus">Procirrus</tp:taxon-name-part> <tp:taxon-name-part taxon-name-part-type="species" reg="lewisii">lewisii</tp:taxon-name-part></tp:taxon-name></italic> (from Xizang); B. <italic><tp:taxon-name><tp:taxon-name-part taxon-name-part-type="genus" reg="Procirrus">Procirrus</tp:taxon-name-part> <tp:taxon-name-part taxon-name-part-type="species" reg="hei">hei</tp:taxon-name-part></tp:taxon-name></italic>; C. <italic><tp:taxon-name><tp:taxon-name-part taxon-name-part-type="genus" reg="Procirrus">Procirrus</tp:taxon-name-part> <tp:taxon-name-part taxon-name-part-type="species" reg="yunnanensis">yunnanensis</tp:taxon-name-part></tp:taxon-name></italic>. Scale bars: 1.0 mm.</p></caption><graphic xmlns:xlink="http://www.w3.org/1999/xlink" xlink:href="zookeys-1250-189_article-158452__-g003.jpg" position="float" orientation="portrait" xlink:type="simple" id="oo_1403130.jpg"><uri content-type="original_file" xlink:type="simple">https://binary.pensoft.net/fig/1403130</uri></graphic></fig><fig id="F4" position="float" orientation="portrait"><object-id xmlns:xlink="http://www.w3.org/1999/xlink" content-type="doi" xlink:type="simple">10.3897/zookeys.1250.158452.figure4</object-id><object-id xmlns:xlink="http://www.w3.org/1999/xlink" content-type="arpha" xlink:type="simple">C87D5C56-131D-56A0-A98E-A5969844BF99</object-id><label>Figure 4.</label><caption><p>Aedeagus of <italic><tp:taxon-name><tp:taxon-name-part taxon-name-part-type="genus" reg="Procirrus">Procirrus</tp:taxon-name-part> <tp:taxon-name-part taxon-name-part-type="species" reg="lewisii">lewisii</tp:taxon-name-part></tp:taxon-name></italic> from different provinces. A, B. Lateral view: A. Zhejiang; B. Xizang; C–H. Ventral view: C. Zhejiang; D. Guangdong; E. Guangxi; F. Guizhou; G. Chongqing; H. Xizang. Scale bars: 0.2 mm.</p></caption><graphic xmlns:xlink="http://www.w3.org/1999/xlink" xlink:href="zookeys-1250-189_article-158452__-g004.jpg" position="float" orientation="portrait" xlink:type="simple" id="oo_1403131.jpg"><uri content-type="original_file" xlink:type="simple">https://binary.pensoft.net/fig/1403131</uri></graphic></fig></tp:treatment-sec><ref-list><ref id="B6"><mixed-citation xmlns:xlink="http://www.w3.org/1999/xlink" xlink:type="simple"><person-group><name name-style="western"><surname>Xu</surname><given-names>W</given-names></name><name name-style="western"><surname>Liang</surname><given-names>H</given-names></name><name name-style="western"><surname>Tang</surname><given-names>L</given-names></name><name name-style="western"><surname>Zeng</surname><given-names>Q</given-names></name><name name-style="western"><surname>Qiao</surname><given-names>YJ</given-names></name></person-group> (<year>2020</year>) <article-title>New records of <italic><tp:taxon-name><tp:taxon-name-part taxon-name-part-type="genus">Oedichirus</tp:taxon-name-part> <tp:taxon-name-part taxon-name-part-type="species">astoni</tp:taxon-name-part></tp:taxon-name></italic> and <italic><tp:taxon-name><tp:taxon-name-part taxon-name-part-type="genus">Procirrus</tp:taxon-name-part> <tp:taxon-name-part taxon-name-part-type="species">lewisii</tp:taxon-name-part></tp:taxon-name></italic> (<tp:taxon-name><tp:taxon-name-part taxon-name-part-type="order">Coleoptera</tp:taxon-name-part></tp:taxon-name>: <tp:taxon-name><tp:taxon-name-part taxon-name-part-type="family">Staphylinidae</tp:taxon-name-part></tp:taxon-name>: <tp:taxon-name><tp:taxon-name-part taxon-name-part-type="subfamily">Paederinae</tp:taxon-name-part></tp:taxon-name>).</article-title><source>Journal of East China Normal University</source><volume>2020</volume>(<issue>6</issue>): <fpage>140</fpage>–<lpage>143</lpage>. [Natural Science]</mixed-citation></ref><ref id="B4"><mixed-citation xmlns:xlink="http://www.w3.org/1999/xlink" xlink:type="simple"><person-group><name name-style="western"><surname>Senda</surname><given-names>Y</given-names></name><name name-style="western"><surname>Vu</surname><given-names>TT</given-names></name><name name-style="western"><surname>Le</surname><given-names>CVC</given-names></name><name name-style="western"><surname>Pham</surname><given-names>TH</given-names></name></person-group> (<year>2023</year>) <article-title>First Record of the Genus <italic><tp:taxon-name><tp:taxon-name-part taxon-name-part-type="genus">Procirrus</tp:taxon-name-part></tp:taxon-name></italic> Latreille from Vietnam (<tp:taxon-name><tp:taxon-name-part taxon-name-part-type="order">Coleoptera</tp:taxon-name-part></tp:taxon-name>: <tp:taxon-name><tp:taxon-name-part taxon-name-part-type="family">Staphylinidae</tp:taxon-name-part></tp:taxon-name>: <tp:taxon-name><tp:taxon-name-part taxon-name-part-type="subfamily">Paederinae</tp:taxon-name-part></tp:taxon-name>).</article-title><source>Coleopterists Bulletin</source><volume>77</volume>(<issue>4</issue>): <fpage>636</fpage>–<lpage>638</lpage>. <ext-link xlink:href="10.1649/0010-065X-77.4.636" ext-link-type="doi" xlink:type="simple">https://doi.org/10.1649/0010-065X-77.4.636</ext-link></mixed-citation></ref></ref-list></tp:taxon-treatment>
