# Supplementary material for: ﻿Two new species and new records of the genus Procirrus Latreille from China (Coleoptera, Staphylinidae, Paederinae)
Source: Zookeys. 2025 Aug 27;1250:189–200. doi: 10.3897/zookeys.1250.158452 (PMC12409331; doi:10.3897/zookeys.1250.158452)
Supplement: XML Treatment for Procirrus hei [file zookeys.1250.158452-treatment3.xml]

<!DOCTYPE tp:taxon-treatment
  PUBLIC "-//TaxonX//DTD Taxonomic Treatment Publishing DTD v0 20100105//EN" "tax-treatment-NSO.dtd">
<tp:taxon-treatment xmlns:tp="http://www.plazi.org/taxpub"><tp:treatment-meta><kwd-group><label>Taxon classification</label><kwd>
              <named-content content-type="kingdom">Animalia</named-content>
            </kwd><kwd>
              <named-content content-type="order">Coleoptera</named-content>
            </kwd><kwd>
              <named-content content-type="family">Staphylinidae</named-content>
            </kwd></kwd-group><mixed-citation publication-type="journal"><person-group><name><surname>Huang</surname><given-names>Lei</given-names></name><name><surname>Cao</surname><given-names>Guang-Hong</given-names></name><name><surname>Peng</surname><given-names>Zhong</given-names></name></person-group><article-title>﻿Two new species and new records of the genus <italic><tp:taxon-name><tp:taxon-name-part taxon-name-part-type="genus" reg="Procirrus">Procirrus</tp:taxon-name-part></tp:taxon-name></italic> Latreille from China (<tp:taxon-name><tp:taxon-name-part taxon-name-part-type="order">Coleoptera</tp:taxon-name-part></tp:taxon-name>, <tp:taxon-name><tp:taxon-name-part taxon-name-part-type="family">Staphylinidae</tp:taxon-name-part></tp:taxon-name>, <tp:taxon-name><tp:taxon-name-part taxon-name-part-type="subfamily">Paederinae</tp:taxon-name-part></tp:taxon-name>)</article-title><source>Zookeys</source><day>27</day><month>08</month><year>2025</year><volume>1250</volume><fpage>189</fpage><lpage>200</lpage><pub-id pub-id-type="doi">10.3897/zookeys.1250.158452</pub-id></mixed-citation></tp:treatment-meta><tp:nomenclature><label>﻿</label><tp:taxon-name><object-id xmlns:xlink="http://www.w3.org/1999/xlink" content-type="arpha" xlink:type="simple">1D8A3C01-DE90-5ED9-80D3-14E78EDE9F60</object-id>
            <tp:taxon-name-part taxon-name-part-type="genus" reg="Procirrus">Procirrus</tp:taxon-name-part>
            <tp:taxon-name-part taxon-name-part-type="species" reg="hei">hei</tp:taxon-name-part>
            <object-id xmlns:xlink="http://www.w3.org/1999/xlink" content-type="zoobank" xlink:type="simple">https://zoobank.org/0EFFCB31-0A77-4CEF-843B-124C178B178C</object-id>
          </tp:taxon-name><tp:taxon-authority>L. Huang &amp; Z. Peng</tp:taxon-authority><tp:taxon-status xmlns:xlink="http://www.w3.org/1999/xlink" xlink:type="simple">sp. nov.</tp:taxon-status><xref ref-type="fig" rid="F3">Figs 3B</xref><xref ref-type="fig" rid="F5">, 5</xref></tp:nomenclature><tp:treatment-sec sec-type="type material" id="SECID0EUNAE"><title>Type material.</title><p><bold><italic>Holotype</italic>.</bold> China – <bold>Hainan Prov.</bold> • ♂; glued on a card with two labels as follows: “China: Hainan Prov., Baisha Co., Yinggeling, alt. 200 m, 10.VIII.2009, Zhu-Qing He leg.” “HOLOTYPE: <italic><tp:taxon-name><tp:taxon-name-part taxon-name-part-type="genus" reg="Procirrus">Procirrus</tp:taxon-name-part> <tp:taxon-name-part taxon-name-part-type="species" reg="hei">hei</tp:taxon-name-part></tp:taxon-name></italic> sp. nov., Huang &amp; Peng des. 2025” [red handwritten label]; (<abbrev xmlns:xlink="http://www.w3.org/1999/xlink" xlink:title="Insect Collection of Shanghai Normal University" id="ABBRID0EMOAE" xlink:type="simple">SNUC</abbrev>). <bold><italic>Paratype</italic>.</bold> China – <bold>Hainan Prov.</bold>• 1 ♀; glued on a card with two labels as follows: “China: Hainan Prov., Baisha Co., Yinggeling, alt. 200 m, 10.VIII.2009, Zhu-Qing He leg.” “PARATYPE: <italic><tp:taxon-name><tp:taxon-name-part taxon-name-part-type="genus" reg="Procirrus">Procirrus</tp:taxon-name-part> <tp:taxon-name-part taxon-name-part-type="species" reg="hei">hei</tp:taxon-name-part></tp:taxon-name></italic> sp. nov., Huang &amp; Peng des. 2025” [yellow handwritten label]; (<abbrev xmlns:xlink="http://www.w3.org/1999/xlink" xlink:title="Insect Collection of Shanghai Normal University" id="ABBRID0EBPAE" xlink:type="simple">SNUC</abbrev>).</p></tp:treatment-sec><tp:treatment-sec sec-type="description" id="SECID0EFPAE"><title>Description.</title><p>Measurements (in mm) and ratios: <abbrev xmlns:xlink="http://www.w3.org/1999/xlink" xlink:title="Total length" id="ABBRID0ELPAE" xlink:type="simple">TL</abbrev>: 9.20–10.10; <abbrev xmlns:xlink="http://www.w3.org/1999/xlink" xlink:title="Length of forebody" id="ABBRID0EPPAE" xlink:type="simple">FL</abbrev>: 4.39–4.61; <abbrev xmlns:xlink="http://www.w3.org/1999/xlink" xlink:title="Head length" id="ABBRID0ETPAE" xlink:type="simple">HL</abbrev>: 1.08–1.11; <abbrev xmlns:xlink="http://www.w3.org/1999/xlink" xlink:title="Head width" id="ABBRID0EXPAE" xlink:type="simple">HW</abbrev>: 1.08; <abbrev xmlns:xlink="http://www.w3.org/1999/xlink" xlink:title="Antenna length" id="ABBRID0E2PAE" xlink:type="simple">AnL</abbrev>: 1.79–1.80; <abbrev xmlns:xlink="http://www.w3.org/1999/xlink" xlink:title="Pronotum length" id="ABBRID0E6PAE" xlink:type="simple">PL</abbrev>: 1.56–1.57; <abbrev xmlns:xlink="http://www.w3.org/1999/xlink" xlink:title="Pronotum width" id="ABBRID0EDQAE" xlink:type="simple">PW</abbrev>: 1.00–1.03; <abbrev xmlns:xlink="http://www.w3.org/1999/xlink" xlink:title="Elytral length" id="ABBRID0EHQAE" xlink:type="simple">EL</abbrev>: 1.28–1.39; <abbrev xmlns:xlink="http://www.w3.org/1999/xlink" xlink:title="Elytral width" id="ABBRID0ELQAE" xlink:type="simple">EW</abbrev>: 1.53–1.56; <abbrev xmlns:xlink="http://www.w3.org/1999/xlink" xlink:title="Length of aedeagus" id="ABBRID0EPQAE" xlink:type="simple">AL</abbrev>: 1.95; <abbrev xmlns:xlink="http://www.w3.org/1999/xlink" xlink:title="Head width" id="ABBRID0ETQAE" xlink:type="simple">HW</abbrev>/<abbrev xmlns:xlink="http://www.w3.org/1999/xlink" xlink:title="Head length" id="ABBRID0EXQAE" xlink:type="simple">HL</abbrev>: 0.97–1.00; <abbrev xmlns:xlink="http://www.w3.org/1999/xlink" xlink:title="Head width" id="ABBRID0E2QAE" xlink:type="simple">HW</abbrev>/<abbrev xmlns:xlink="http://www.w3.org/1999/xlink" xlink:title="Pronotum width" id="ABBRID0E6QAE" xlink:type="simple">PW</abbrev>: 1.05–1.08; <abbrev xmlns:xlink="http://www.w3.org/1999/xlink" xlink:title="Head length" id="ABBRID0EDRAE" xlink:type="simple">HL</abbrev>/<abbrev xmlns:xlink="http://www.w3.org/1999/xlink" xlink:title="Pronotum length" id="ABBRID0EHRAE" xlink:type="simple">PL</abbrev>: 0.69–0.71; <abbrev xmlns:xlink="http://www.w3.org/1999/xlink" xlink:title="Pronotum width" id="ABBRID0ELRAE" xlink:type="simple">PW</abbrev>/<abbrev xmlns:xlink="http://www.w3.org/1999/xlink" xlink:title="Pronotum length" id="ABBRID0EPRAE" xlink:type="simple">PL</abbrev>: 0.64–0.66; <abbrev xmlns:xlink="http://www.w3.org/1999/xlink" xlink:title="Elytral length" id="ABBRID0ETRAE" xlink:type="simple">EL</abbrev>/<abbrev xmlns:xlink="http://www.w3.org/1999/xlink" xlink:title="Pronotum length" id="ABBRID0EXRAE" xlink:type="simple">PL</abbrev>: 0.82–0.89.</p><p>Habitus as in Fig. <xref ref-type="fig" rid="F3">3B</xref>. Coloration: head, pronotum and abdomen blackish-brown; elytra reddish; antennae and legs brown to light brown.</p><p>Head nearly orbicular, widest across eyes; punctation rather fine, weakly umbilicate and very dense, surface matt. Eyes large, 0.73 times as long as postocular region in dorsal view. Antennae slender, antennomere 1 2.17–3.08 times, 2 1.50–2.00 times, 3 1.17–1.62 times, 11 1.28–1.85 times as long as 4. Neck across nuchal constriction one-fourth to one-third as wide as greatest postocular width of head.</p><p>Pronotum distinctly oblong; lateral margins weakly convex in dorsal view; punctation similar to that of head, but coarser; midline with short and very narrow rudiment of glossy line posteriorly.</p><p>Elytra shorter than pronotum; humeral angles well developed; punctation weakly coarser and sparser than that of pronotum; pubescence denser than that of pronotum. Hind wings well developed. Protarsomeres 1–4 strongly dilated.</p><p>Abdomen parallel, widest at segment VI, evenly narrowing posteriorly. Abdominal tergites with coarse and dense punctation, and long decumbent pubescence, weakly denser on apical tergites; interstices without microsculpture.</p><p><bold>Male.</bold> Posterior margin of abdominal tergite VIII (Fig. <xref ref-type="fig" rid="F5">5C</xref>) convex. Sternite VIII (Fig. <xref ref-type="fig" rid="F5">5D</xref>) weakly transverse, with deep and weakly asymmetric posterior excision, pubescence not distinctly modified. Aedeagus as in Fig. <xref ref-type="fig" rid="F5">5E–G</xref>; median lobe blade-shaped in ventral view and somewhat curved in lateral view; parameres slender starting from base, with about 5–6 apical setae; internal sac with somewhat hook-shaped sclerotized spine basally and large sclerotized spine apically, and with long flagellum coiled in basal part of aedeagus.</p><fig id="F5" position="float" orientation="portrait"><object-id xmlns:xlink="http://www.w3.org/1999/xlink" content-type="doi" xlink:type="simple">10.3897/zookeys.1250.158452.figure5</object-id><object-id xmlns:xlink="http://www.w3.org/1999/xlink" content-type="arpha" xlink:type="simple">8F05C572-AD0C-59DA-8D3D-A0BE41344170</object-id><label>Figure 5.</label><caption><p><italic><tp:taxon-name><tp:taxon-name-part taxon-name-part-type="genus" reg="Procirrus">Procirrus</tp:taxon-name-part> <tp:taxon-name-part taxon-name-part-type="species" reg="hei">hei</tp:taxon-name-part></tp:taxon-name></italic>. A. Female tergite VIII; B. Female sternite VIII; C. Male tergite VIII; D. Male sternite VIII; E. Aedeagus in ventral view; F. Aedeagus in lateral view; G. Aedeagus in dorsal view. Scale bars: 0.5 mm (A–D); 0.2 mm (E–G).</p></caption><graphic xmlns:xlink="http://www.w3.org/1999/xlink" xlink:href="zookeys-1250-189_article-158452__-g005.jpg" position="float" orientation="portrait" xlink:type="simple" id="oo_1403132.jpg"><uri content-type="original_file" xlink:type="simple">https://binary.pensoft.net/fig/1403132</uri></graphic></fig><p><bold>Female.</bold> Abdominal tergite VIII (Fig. <xref ref-type="fig" rid="F5">5A</xref>) oblong, with strongly convex posterior margin. Posterior margin of abdominal sternite VIII (Fig. <xref ref-type="fig" rid="F5">5B</xref>) broadly convex.</p></tp:treatment-sec><tp:treatment-sec sec-type="distribution" id="SECID0EZTAE"><title>Distribution and natural history.</title><p>The type locality is situated in Yinggeling to the east of Baisha, central Hainan. Two specimens were sifted from grass roots and humus in an evergreen broad-leaved forest at an altitude of 200 m.</p></tp:treatment-sec><tp:treatment-sec sec-type="etymology" id="SECID0E5TAE"><title>Etymology.</title><p>This species is dedicated to Zhu-Qing He, who is a renowned specialist on mainly Palaearctic <tp:taxon-name><tp:taxon-name-part taxon-name-part-type="order">Orthoptera</tp:taxon-name-part></tp:taxon-name> and the collector of the type specimens.</p></tp:treatment-sec><tp:treatment-sec sec-type="comparisons" id="SECID0EJUAE"><title>Comparative notes.</title><p>Regarding the general shape of the body, aedeagus, and male sternite VIII, <italic><tp:taxon-name><tp:taxon-name-part taxon-name-part-type="genus" reg="Procirrus">P.</tp:taxon-name-part> <tp:taxon-name-part taxon-name-part-type="species" reg="hei">hei</tp:taxon-name-part></tp:taxon-name></italic> is similar to dark-coloured specimens of morphologically variable <italic><tp:taxon-name><tp:taxon-name-part taxon-name-part-type="genus" reg="Procirrus">P.</tp:taxon-name-part> <tp:taxon-name-part taxon-name-part-type="species" reg="lewisii">lewisii</tp:taxon-name-part></tp:taxon-name></italic>, a widespread species in East Asia. It can be distinguished from it by the larger body size, the reddish elytra, the blade-shaped median lobe of aedeagus in ventral view and two sclerotized spines of different shapes in the internal sac (<italic><tp:taxon-name><tp:taxon-name-part taxon-name-part-type="genus" reg="Procirrus">P.</tp:taxon-name-part> <tp:taxon-name-part taxon-name-part-type="species" reg="lewisii">lewisii</tp:taxon-name-part></tp:taxon-name></italic>: median lobe asymmetric and moderately concave apically; internal sac with three sclerotized spines).</p></tp:treatment-sec><tp:treatment-sec><!--Section generated to contain objects referenced in tp:taxon-treatment.--><fig id="F3" position="float" orientation="portrait"><object-id xmlns:xlink="http://www.w3.org/1999/xlink" content-type="doi" xlink:type="simple">10.3897/zookeys.1250.158452.figure3</object-id><object-id xmlns:xlink="http://www.w3.org/1999/xlink" content-type="arpha" xlink:type="simple">AE3EB6FC-93ED-5360-A0C0-61E0FF4C2E94</object-id><label>Figure 3.</label><caption><p>Habitus. A. <italic><tp:taxon-name><tp:taxon-name-part taxon-name-part-type="genus" reg="Procirrus">Procirrus</tp:taxon-name-part> <tp:taxon-name-part taxon-name-part-type="species" reg="lewisii">lewisii</tp:taxon-name-part></tp:taxon-name></italic> (from Xizang); B. <italic><tp:taxon-name><tp:taxon-name-part taxon-name-part-type="genus" reg="Procirrus">Procirrus</tp:taxon-name-part> <tp:taxon-name-part taxon-name-part-type="species" reg="hei">hei</tp:taxon-name-part></tp:taxon-name></italic>; C. <italic><tp:taxon-name><tp:taxon-name-part taxon-name-part-type="genus" reg="Procirrus">Procirrus</tp:taxon-name-part> <tp:taxon-name-part taxon-name-part-type="species" reg="yunnanensis">yunnanensis</tp:taxon-name-part></tp:taxon-name></italic>. Scale bars: 1.0 mm.</p></caption><graphic xmlns:xlink="http://www.w3.org/1999/xlink" xlink:href="zookeys-1250-189_article-158452__-g003.jpg" position="float" orientation="portrait" xlink:type="simple" id="oo_1403130.jpg"><uri content-type="original_file" xlink:type="simple">https://binary.pensoft.net/fig/1403130</uri></graphic></fig></tp:treatment-sec></tp:taxon-treatment>
