# Supplementary material for: ﻿Two new species and new records of the genus Procirrus Latreille from China (Coleoptera, Staphylinidae, Paederinae)
Source: Zookeys. 2025 Aug 27;1250:189–200. doi: 10.3897/zookeys.1250.158452 (PMC12409331; doi:10.3897/zookeys.1250.158452)
Supplement: XML Treatment for Procirrus yunnanensis [file zookeys.1250.158452-treatment4.xml]

<!DOCTYPE tp:taxon-treatment
  PUBLIC "-//TaxonX//DTD Taxonomic Treatment Publishing DTD v0 20100105//EN" "tax-treatment-NSO.dtd">
<tp:taxon-treatment xmlns:tp="http://www.plazi.org/taxpub"><tp:treatment-meta><kwd-group><label>Taxon classification</label><kwd>
              <named-content content-type="kingdom">Animalia</named-content>
            </kwd><kwd>
              <named-content content-type="order">Coleoptera</named-content>
            </kwd><kwd>
              <named-content content-type="family">Staphylinidae</named-content>
            </kwd></kwd-group><mixed-citation publication-type="journal"><person-group><name><surname>Huang</surname><given-names>Lei</given-names></name><name><surname>Cao</surname><given-names>Guang-Hong</given-names></name><name><surname>Peng</surname><given-names>Zhong</given-names></name></person-group><article-title>﻿Two new species and new records of the genus <italic><tp:taxon-name><tp:taxon-name-part taxon-name-part-type="genus" reg="Procirrus">Procirrus</tp:taxon-name-part></tp:taxon-name></italic> Latreille from China (<tp:taxon-name><tp:taxon-name-part taxon-name-part-type="order">Coleoptera</tp:taxon-name-part></tp:taxon-name>, <tp:taxon-name><tp:taxon-name-part taxon-name-part-type="family">Staphylinidae</tp:taxon-name-part></tp:taxon-name>, <tp:taxon-name><tp:taxon-name-part taxon-name-part-type="subfamily">Paederinae</tp:taxon-name-part></tp:taxon-name>)</article-title><source>Zookeys</source><day>27</day><month>08</month><year>2025</year><volume>1250</volume><fpage>189</fpage><lpage>200</lpage><pub-id pub-id-type="doi">10.3897/zookeys.1250.158452</pub-id></mixed-citation></tp:treatment-meta><tp:nomenclature><label>﻿</label><tp:taxon-name><object-id xmlns:xlink="http://www.w3.org/1999/xlink" content-type="arpha" xlink:type="simple">7965F19E-8A6B-5ACA-8A20-E1A6F1006CD6</object-id>
            <tp:taxon-name-part taxon-name-part-type="genus" reg="Procirrus">Procirrus</tp:taxon-name-part>
            <tp:taxon-name-part taxon-name-part-type="species" reg="yunnanensis">yunnanensis</tp:taxon-name-part>
            <object-id xmlns:xlink="http://www.w3.org/1999/xlink" content-type="zoobank" xlink:type="simple">https://zoobank.org/E70A74AA-6A9E-41D6-9C9A-B0F291C38306</object-id>
          </tp:taxon-name><tp:taxon-authority>L. Huang &amp; Z. Peng</tp:taxon-authority><tp:taxon-status xmlns:xlink="http://www.w3.org/1999/xlink" xlink:type="simple">sp. nov.</tp:taxon-status><xref ref-type="fig" rid="F3">Figs 3C</xref><xref ref-type="fig" rid="F6">, 6</xref></tp:nomenclature><tp:treatment-sec sec-type="type material" id="SECID0ECXAE"><title>Type material.</title><p><bold><italic>Holotype</italic>.</bold> China – <bold>Yunnan Prov.</bold> • ♂; glued on a card with two labels as follows: “China: Yunnan Prov., Lingcang City, Yun Co., Manwan Town, Waziba Village, <named-content xmlns:xlink="http://www.w3.org/1999/xlink" content-type="dwc:verbatimCoordinates" xlink:type="simple"><named-content content-type="geo-json" specific-use="{&#34;type&#34;:&#34;Point&#34;,&#34;coordinates&#34;:[100.333611,24.730000]}" id="NCID0ESXAE" xlink:type="simple">24°43'48"N, 100°20'01"E</named-content></named-content>, alt. 1243 m, 16.IV.2016, Zi-Chun Xiong leg.” “HOLOTYPE: <italic><tp:taxon-name><tp:taxon-name-part taxon-name-part-type="genus" reg="Procirrus">Procirrus</tp:taxon-name-part> <tp:taxon-name-part taxon-name-part-type="species" reg="yunnanensis">yunnanensis</tp:taxon-name-part></tp:taxon-name></italic> sp. nov., Huang &amp; Peng des. 2025” [red handwritten label]; (<abbrev xmlns:xlink="http://www.w3.org/1999/xlink" xlink:title="Insect Collection of Shanghai Normal University" id="ABBRID0ECYAE" xlink:type="simple">SNUC</abbrev>). <bold><italic>Paratypes</italic>.</bold> China – <bold>Yunnan Prov.</bold> • 1 ♂; glued on a card with two labels as follows: “China: Yunnan Prov., Xishuangbanna, Botanical Garden of the Chinese Academy of Sciences, 5.VII.2003, Hu &amp; Tang leg.” “PARATYPE: <italic><tp:taxon-name><tp:taxon-name-part taxon-name-part-type="genus" reg="Procirrus">Procirrus</tp:taxon-name-part> <tp:taxon-name-part taxon-name-part-type="species" reg="yunnanensis">yunnanensis</tp:taxon-name-part></tp:taxon-name></italic> sp. nov., Huang &amp; Peng des. 2025” [yellow handwritten label]; (<abbrev xmlns:xlink="http://www.w3.org/1999/xlink" xlink:title="Insect Collection of Shanghai Normal University" id="ABBRID0EXYAE" xlink:type="simple">SNUC</abbrev>); China – <bold>Yunnan Prov.</bold> • 1 ♀; glued on a card with two labels as follows: “China: Yunnan Prov., Xishuangbanna, Nabanhe, alt. 700 m, 5.V.2009, Hu &amp; Yin leg.” “PARATYPE: <italic><tp:taxon-name><tp:taxon-name-part taxon-name-part-type="genus" reg="Procirrus">Procirrus</tp:taxon-name-part> <tp:taxon-name-part taxon-name-part-type="species" reg="yunnanensis">yunnanensis</tp:taxon-name-part></tp:taxon-name></italic> sp. nov., Huang &amp; Peng des. 2025” [yellow handwritten label]; (<abbrev xmlns:xlink="http://www.w3.org/1999/xlink" xlink:title="Insect Collection of Shanghai Normal University" id="ABBRID0EIZAE" xlink:type="simple">SNUC</abbrev>).</p></tp:treatment-sec><tp:treatment-sec sec-type="description" id="SECID0EMZAE"><title>Description.</title><p>Measurements (in mm) and ratios: <abbrev xmlns:xlink="http://www.w3.org/1999/xlink" xlink:title="Total length" id="ABBRID0ESZAE" xlink:type="simple">TL</abbrev>: 9.26–10.72; <abbrev xmlns:xlink="http://www.w3.org/1999/xlink" xlink:title="Length of forebody" id="ABBRID0EWZAE" xlink:type="simple">FL</abbrev>: 4.84–4.89; <abbrev xmlns:xlink="http://www.w3.org/1999/xlink" xlink:title="Head length" id="ABBRID0E1ZAE" xlink:type="simple">HL</abbrev>: 1.20–1.22; <abbrev xmlns:xlink="http://www.w3.org/1999/xlink" xlink:title="Head width" id="ABBRID0E5ZAE" xlink:type="simple">HW</abbrev>: 1.03–1.06; <abbrev xmlns:xlink="http://www.w3.org/1999/xlink" xlink:title="Antenna length" id="ABBRID0EC1AE" xlink:type="simple">AnL</abbrev>: 2.14–2.17; <abbrev xmlns:xlink="http://www.w3.org/1999/xlink" xlink:title="Pronotum length" id="ABBRID0EG1AE" xlink:type="simple">PL</abbrev>: 1.67–1.75; <abbrev xmlns:xlink="http://www.w3.org/1999/xlink" xlink:title="Pronotum width" id="ABBRID0EK1AE" xlink:type="simple">PW</abbrev>: 0.97–1.00; <abbrev xmlns:xlink="http://www.w3.org/1999/xlink" xlink:title="Elytral length" id="ABBRID0EO1AE" xlink:type="simple">EL</abbrev>: 1.11; <abbrev xmlns:xlink="http://www.w3.org/1999/xlink" xlink:title="Elytral width" id="ABBRID0ES1AE" xlink:type="simple">EW</abbrev>: 1.28–1.36; <abbrev xmlns:xlink="http://www.w3.org/1999/xlink" xlink:title="Length of aedeagus" id="ABBRID0EW1AE" xlink:type="simple">AL</abbrev>: 2.00–2.67; <abbrev xmlns:xlink="http://www.w3.org/1999/xlink" xlink:title="Head width" id="ABBRID0E11AE" xlink:type="simple">HW</abbrev>/<abbrev xmlns:xlink="http://www.w3.org/1999/xlink" xlink:title="Head length" id="ABBRID0E51AE" xlink:type="simple">HL</abbrev>: 0.86–0.88; <abbrev xmlns:xlink="http://www.w3.org/1999/xlink" xlink:title="Head width" id="ABBRID0EC2AE" xlink:type="simple">HW</abbrev>/<abbrev xmlns:xlink="http://www.w3.org/1999/xlink" xlink:title="Pronotum width" id="ABBRID0EG2AE" xlink:type="simple">PW</abbrev>: 1.06–1.09; <abbrev xmlns:xlink="http://www.w3.org/1999/xlink" xlink:title="Head length" id="ABBRID0EK2AE" xlink:type="simple">HL</abbrev>/<abbrev xmlns:xlink="http://www.w3.org/1999/xlink" xlink:title="Pronotum length" id="ABBRID0EO2AE" xlink:type="simple">PL</abbrev>: 0.69–0.72; <abbrev xmlns:xlink="http://www.w3.org/1999/xlink" xlink:title="Pronotum width" id="ABBRID0ES2AE" xlink:type="simple">PW</abbrev>/<abbrev xmlns:xlink="http://www.w3.org/1999/xlink" xlink:title="Pronotum length" id="ABBRID0EW2AE" xlink:type="simple">PL</abbrev>: 0.55–0.58; <abbrev xmlns:xlink="http://www.w3.org/1999/xlink" xlink:title="Elytral length" id="ABBRID0E12AE" xlink:type="simple">EL</abbrev>/<abbrev xmlns:xlink="http://www.w3.org/1999/xlink" xlink:title="Pronotum length" id="ABBRID0E52AE" xlink:type="simple">PL</abbrev>: 0.63–0.66.</p><p>Habitus as in Fig. <xref ref-type="fig" rid="F3">3C</xref>. Coloration: body brown; antennae brown to yellowish brown; legs brown to light brown.</p><p>Head nearly orbicular, widest behind eyes; punctation fine and very dense, surface matt. Eyes large, 0.81 times as long as postocular region in dorsal view. Antennae slender, antennomere 1 2.14–2.25 times, 2 1.36–1.45 times, 3 0.95–1.09 times, 11 1.23–1.50 times as long as 4. Neck across nuchal constriction one-third as wide as greatest postocular width of head.</p><p>Pronotum distinctly oblong; lateral margins weakly convex in dorsal view; coarser and denser than that of head; midline with short and very narrow rudiment of glossy line posteriorly.</p><p>Elytra shorter than pronotum; humeral angles well developed; punctation coarser and sparser than that of pronotum; pubescence denser than that of pronotum. Hind wings well developed. Protarsomeres I–IV strongly dilated.</p><p>Abdomen nearly parallel, widest at segment VI, evenly narrowing posteriorly. Abdominal tergites with coarse and dense punctation, and long decumbent pubescence, distinctly denser on apical tergites; interstices without microsculpture.</p><p><bold>Male.</bold> Abdominal tergite VIII (Fig. <xref ref-type="fig" rid="F6">6C</xref>) oblong, with strongly convex posterior margin. Sternite VIII (Fig. <xref ref-type="fig" rid="F6">6D</xref>) weakly transverse, with moderately deep and weakly asymmetric posterior excision, pubescence not distinctly modified. Aedeagus slender and as in Fig. <xref ref-type="fig" rid="F6">6E–G</xref>; median lobe asymmetric in ventral view; parameres slender starting from base, with about 1–2 apical setae; internal sac with somewhat hook-shaped sclerotized spine basally and large sclerotized spine apically, and with short flagellum curled in basal part of aedeagus.</p><fig id="F6" position="float" orientation="portrait"><object-id xmlns:xlink="http://www.w3.org/1999/xlink" content-type="doi" xlink:type="simple">10.3897/zookeys.1250.158452.figure6</object-id><object-id xmlns:xlink="http://www.w3.org/1999/xlink" content-type="arpha" xlink:type="simple">2CB7575A-27B1-5755-8468-991B41813804</object-id><label>Figure 6.</label><caption><p><italic><tp:taxon-name><tp:taxon-name-part taxon-name-part-type="genus" reg="Procirrus">Procirrus</tp:taxon-name-part> <tp:taxon-name-part taxon-name-part-type="species" reg="yunnanensis">yunnanensis</tp:taxon-name-part></tp:taxon-name></italic>. A. Female tergite VIII; B. Female sternite VIII; C. Male tergite VIII; D. Male sternite VIII; E. Aedeagus in ventral view; F. Aedeagus in lateral view; G. Aedeagus in dorsal view. Scale bars: 0.5 mm (A–D); 0.2 mm (E–G).</p></caption><graphic xmlns:xlink="http://www.w3.org/1999/xlink" xlink:href="zookeys-1250-189_article-158452__-g006.jpg" position="float" orientation="portrait" xlink:type="simple" id="oo_1403133.jpg"><uri content-type="original_file" xlink:type="simple">https://binary.pensoft.net/fig/1403133</uri></graphic></fig><p><bold>Female.</bold> Abdominal tergite VIII (Fig. <xref ref-type="fig" rid="F6">6A</xref>) distinctly oblong, with strongly convex posterior margin. Posterior margin of abdominal sternite VIII (Fig. <xref ref-type="fig" rid="F6">6B</xref>) broadly convex.</p></tp:treatment-sec><tp:treatment-sec sec-type="distribution" id="SECID0EA5AE"><title>Distribution and natural history.</title><p>The specimens were collected in three localities in southwest Yunnan, China. They were sifted from the leaf litter of broad-leaved forests.</p></tp:treatment-sec><tp:treatment-sec sec-type="etymology" id="SECID0EF5AE"><title>Etymology.</title><p>The specific epithet is derived from Yunnan Province, where the type locality is situated.</p></tp:treatment-sec><tp:treatment-sec sec-type="comparisons" id="SECID0EK5AE"><title>Comparative notes.</title><p>Regarding the coloration of the body, the shape of the pronotum, the elytra and the male sternite VIII, as well as features of the punctation and pubescence, <italic><tp:taxon-name><tp:taxon-name-part taxon-name-part-type="genus" reg="Procirrus">P.</tp:taxon-name-part> <tp:taxon-name-part taxon-name-part-type="species" reg="yunnanensis">yunnanensis</tp:taxon-name-part></tp:taxon-name></italic> is similar to light-coloured specimens of morphologically variable <italic><tp:taxon-name><tp:taxon-name-part taxon-name-part-type="genus" reg="Procirrus">P.</tp:taxon-name-part> <tp:taxon-name-part taxon-name-part-type="species" reg="lewisii">lewisii</tp:taxon-name-part></tp:taxon-name></italic>. It can be distinguished from it by the larger body size, the slightly longer neck, the slender aedeagus with two sclerotized spines and a short flagellum curled in the basal part of the internal sac (<italic><tp:taxon-name><tp:taxon-name-part taxon-name-part-type="genus" reg="Procirrus">P.</tp:taxon-name-part> <tp:taxon-name-part taxon-name-part-type="species" reg="lewisii">lewisii</tp:taxon-name-part></tp:taxon-name></italic>: internal sac with three sclerotized spines and a long flagellum).</p></tp:treatment-sec><tp:treatment-sec><!--Section generated to contain objects referenced in tp:taxon-treatment.--><fig id="F3" position="float" orientation="portrait"><object-id xmlns:xlink="http://www.w3.org/1999/xlink" content-type="doi" xlink:type="simple">10.3897/zookeys.1250.158452.figure3</object-id><object-id xmlns:xlink="http://www.w3.org/1999/xlink" content-type="arpha" xlink:type="simple">AE3EB6FC-93ED-5360-A0C0-61E0FF4C2E94</object-id><label>Figure 3.</label><caption><p>Habitus. A. <italic><tp:taxon-name><tp:taxon-name-part taxon-name-part-type="genus" reg="Procirrus">Procirrus</tp:taxon-name-part> <tp:taxon-name-part taxon-name-part-type="species" reg="lewisii">lewisii</tp:taxon-name-part></tp:taxon-name></italic> (from Xizang); B. <italic><tp:taxon-name><tp:taxon-name-part taxon-name-part-type="genus" reg="Procirrus">Procirrus</tp:taxon-name-part> <tp:taxon-name-part taxon-name-part-type="species" reg="hei">hei</tp:taxon-name-part></tp:taxon-name></italic>; C. <italic><tp:taxon-name><tp:taxon-name-part taxon-name-part-type="genus" reg="Procirrus">Procirrus</tp:taxon-name-part> <tp:taxon-name-part taxon-name-part-type="species" reg="yunnanensis">yunnanensis</tp:taxon-name-part></tp:taxon-name></italic>. Scale bars: 1.0 mm.</p></caption><graphic xmlns:xlink="http://www.w3.org/1999/xlink" xlink:href="zookeys-1250-189_article-158452__-g003.jpg" position="float" orientation="portrait" xlink:type="simple" id="oo_1403130.jpg"><uri content-type="original_file" xlink:type="simple">https://binary.pensoft.net/fig/1403130</uri></graphic></fig></tp:treatment-sec></tp:taxon-treatment>
